# Supplementary material for: A novel non-sense variant in the OFD1 gene caused Joubert syndrome
Source: Front Genet. 2023 Jan 10;13:1064762. doi: 10.3389/fgene.2022.1064762 (PMC9871390; doi:10.3389/fgene.2022.1064762)
Supplement: Supplementary file 1 [file DataSheet1.zip]

Archive with 5 entries (4 files):
- 12-21Supplementary Figures and table/
- 12-21Supplementary Figures and table/Supplementary Figure S1.jpg
- 12-21Supplementary Figures and table/Supplementary Figure S2.jpg
- 12-21Supplementary Figures and table/Supplementary Figure S3.jpg
- 12-21Supplementary Figures and table/Supplementary Table S1.docx
